# Supplementary material for: Individual Responses versus Aggregate Group-Level Results: Examining the Strength of Evidence for Growth Mindset Interventions on Academic Performance
Source: J Intell. 2023 May 30;11(6):104. doi: 10.3390/jintelligence11060104 (PMC10299668; doi:10.3390/jintelligence11060104)
Supplement: Supplementary file 1 [file jintelligence-11-00104-s001.zip]

Archive with 1 entries (1 files):
- jintelligence-2297009-supplementary.pdf
